# Supplementary material for: Investigation of Tick-Borne Pathogens in Ixodes ricinus in a Peri-Urban Park in Lombardy (Italy) Reveals the Presence of Emerging Pathogens
Source: Pathogens. 2021 Jun 10;10(6):732. doi: 10.3390/pathogens10060732 (PMC8230559; doi:10.3390/pathogens10060732)
Supplement: Supplementary file 1 [file pathogens-10-00732-s001.zip]

Archive with 1 entries (1 files):
- pathogens-1241441-supplementary.pdf
